# Supplementary material for: Association of mental health conditions and functional gastrointestinal disorders among Vietnamese new-entry medical students
Source: PLoS One. 2023 Jul 25;18(7):e0289123. doi: 10.1371/journal.pone.0289123 (PMC10368230; doi:10.1371/journal.pone.0289123)
Supplement: S1 Data — (XLSX) [file pone.0289123.s002.xlsx]

## Sheet: Analyse
STT	Hptest	Age	Gender	Height	Weight	BMI	Hp_History		Breakfast	Studytime	Outdooractive	Smoke	Drinking	Livealone		Totalsleeptime	Sleep_timing	Sleepquality		Heartburn	Regurgitation	Epigastricpain	Epigastricburn	Early_satiation	Postprandial_Fullness	Nausea_vomit	Abdopain_bowelchange	Pain_boweltimes	Pain_stoolchange	Painrelate_bowel		Heartburn_months	Heartburn_timeperweek	Regurgiation_months	Regurgitation_timeperweek	Epigastricpain_months	Epigastricpain_timeperweek	Epigastricburn_months	Epigastricburn_timeperweek	Early_satiation_months	Early_satiation_timeperwks	Postprandial_Fullness_Months	Postprandial_Fullness_timeperwks	Painrelate_bowel_months	Painrelate_bowel_timeperwks		NonGERD_FD_IBS	2overlapGERD_FD	2overlapGERD_IBS
A001	1	20	0	170	57	19.7232	0		2	3	0	0	0	0		6	1	0		0	0	1	0	0	1	0	0	0	0	0						1	2					1	2				0	0	0
A002	0	19	0	162	49	18.6709	0	0	1	2	1	0	0	0	0	6	1	1		0	0	0	0	1	0	0	1	1	0	1										1	3			1	2		1	0	0
A003	0	19	0	171	54	18.4672	0		2	3	0	0	0	0		8	0	1		0	0	0	0	0	0	0	0	0	0	0																	1	0	0
A004	0	20	1	163	59	22.2063	0		3	1	0	0	0	0		6	1	0		0	0	0	0	0	1	0	0	0	0	0												1	1				1	0	0
A005	0	19	1	156	37	15.2038	0		2	3	1	0	0	0		5	1	0		0	0	0	0	0	0	0	0	0	0	0																	1	0	0
A006	0	19	1	162	49	18.6709	0		2	2	1	0	0	0		7	1	1		0	0	0	0	0	0	0	0	0	0	0																	1	0	0
A007	0	19	0	170	58	20.0692	0		1	1	1	0	0	0		7	0	1		0	0	0	0	0	0	0	0	0	0	0																	1	0	0
A008	1	19	0	178	75	23.6713	0		1	2	1	0	0	0		7	0	1		0	0	0	0	0	0	0	1	1	0	1														1	1		1	0	0
A009	0	19	0	179	73	22.7833	1		1	3	1	0	0	0		7	0	1		0	0	0	0	1	0	0	0	0	0	0										1	2						1	0	0
A010	1	19	0	175	60	19.5918	0		1	1	1	0	0	0		6	0	1		0	0	0	0	0	0	0	1	1	1	1														1	7		1	0	0
A011	0	19	1	165	60	22.0386	0		1	3	1	0	0	1		8	0	1		0	0	0	0	0	0	0	0	0	0	0																	1	0	0
A012	0	19	1	165	50	18.3655	1		3	2	1	0	0	0		8	1	1		0	0	0	0	0	0	0	0	0	0	0																	1	0	0
A013	0	19	0	170	58	20.0692	0		3	1	0	0	0	0		6	1	0		0	0	0	0	1	0	0	0	0	0	0										24	7						1	0	0
A014	0	19	0	178	58	18.3058	0		1	1	1	1	0	0		8	1	1		0	0	0	0	0	0	0	0	0	0	0																	0	0	0
A015	0	20	0	164	62	23.0518	0		2	1	1	0	0	0		6	1	0		0	0	0	0	0	0	0	0	0	0	0	0																1	0	0
A016	0	19	0	170	60	20.7612	0		2	2	0	0	0	0		7	1	1		0	0	0	0	0	0	0	0	0	0	0																	1	0	0
A017	0	19	1	168	65	23.03	0		1	3	1	0	0	0		5	1	1		0	1	1	1	0	0	0	1	0	1	1				1	2	1	2	1	2					12	2		1	0	1
A018	0	19	1	155	43	17.898	0		3	3	1	0	0	0		6	1	0		0	0	0	0	0	1	0	0	0	0	0												1	1				0	0	0
A019	1	19	1	162	60	22.8624	0		1	2	1	0	0	0		8	0	1		0	0	0	0	0	0	0	0	0	0	0																	1	0	0
A020	0	20	1	165	59	21.6713	0		1	3	0	0	0	0		7	0	1		1	1	0	0	0	0	0	0	0	0	0	0	60	1	60	1												1	0	0
A021	0	19	1	158	53	21.2306	1		2	2	1	0	0	0		8	1	0		0	1	1	0	1	0	0	0	0	0	0				30	3	1	5			1	7						1	0	0
A022	0	19	0	175	58	18.9388	0		1	1	1	0	0	0		6	1	1		0	0	0	0	0	0	0	0	0	0	0																	0	0	0
A023	0	19	0	171	83	28.3848	1		1	2	1	0	0	0		7	0	1		0	0	0	0	0	0	0	0	0	0	0																	1	0	0
A024	0	19	1	153	60	25.6312	0		1	2	0	0	0	0		7	1	0		0	1	0	0	0	0	0	0	0	0	0				0.5	2												1	0	0
A025	0	19	1	163	74	27.852	0		3	3	0	0	0	0		8	1	1		0	0	0	0	0	0	0	0	0	0	0																	0	0	0
A026	0	19	0	169	92	32.2118	0		1	1	0	0	0	0		7	0	1		0	0	0	0	0	0	0	0	0	0	0																	1	0	0
A027	1	19	1	163	52	19.5717	0		1	2	1	0	0	0		6	1	1		0	0	0	0	0	0	0	0	0	0	0																	1	0	0
A028	1	19	0	180	72	22.2222	0		2	2	1	0	0	0		6	0	1		0	0	0	0	0	1	0	0	0	0	0												1	1				1	0	0
A029	0	19	0	167	73	26.1752	0		1	3	1	0	0	1		6	0	1		0	0	0	0	0	0	0	0	0	0	0																	1	0	0
A030	0	19	0	174	85	28.075	0		2	3	0	0	0	0		8	0	1		0	0	0	0	0	0	0	0	0	0	0																	1	0	0
A031	0	19	0	162	69	26.2917	0		3	3	1	0	0	0		6	1	0		0	0	0	0	0	0	0	0	0	0	0																	1	0	0
A032	0	19	0	180	90	27.7778	0		1	3	1	0	0	0		7	1	0		0	0	0	0	0	0	0	0	0	0	0																	1	0	0
A033	1	19	1	163	59	22.2063	0	0	1	2	1	0	0	0	0	7	1	1		0	0	0	0	0	0	0	0	0	0	0																	1	0	0
A034	1	19	1	160	59	23.0469	0	5	1	3	1	0	0	0	5	6	1	1		0	0	0	0	0	0	0	0	0	0	0																	1	0	0
A035	1	19	1	165	59	21.6713	0		2	3	1	0	0	0		7	1	1		0	0	0	0	0	0	0	0	0	0	0																	1	0	0
A036	0	19	0	162	61	23.2434	0		3	3	0	0	0	0		6	1	0		0	0	1	0	0	0	1	0	0	0	0						18	2										1	0	0
A037	0	19	0	177	91	29.0466	0	0	2	3	1	0	0	0	0	7	0	1		0	0	0	0	0	0	0	0	0	0	0																	0	0	0
A038	1	19	0	162	60	22.8624	0		3	2	0	0	0	0		5	1	0		0	0	0	0	1	1	0	1	1	1	1										3	4	1	7	1	7		1	0	0
A039	1	19	0	161	51	19.6752	0		1	2	1	0	0	0		7	1	1		0	0	0	0	0	0	0	0	0	0	0	0																1	0	0
A040	0	19	0	170	56	19.3772	0		1	1	1	0	0	0		7	0	1	0	0	0	0	0	0	0	0	0	0	0	0																	1	0	0
A041	0	19	1	159	63	24.9199	0		3	3	0	0	0	0		6	0	1		0	0	0	0	1	0	1	1	1	0	0										1	5			1	3		1	0	0
A042	0	19	0	170	50	17.301	1		2	2	0	0	0	0		9	0	1		0	0	0	0	0	0	0	0	0	0	0	0																1	0	0
A042	0	19	0	165	58	21.3039	1		1	3	1	0	0	0		7	0	1		0	0	0	0	0	0	0	0	0	0	0																	1	0	0
A043	0	19	0	164	64	23.7954	1		1	2	1	0	0	0		6	1	0		0	0	0	0	0	1	0	1	1	1	1												40	5	40	3		1	0	0
A044	0	19	0	170	72	24.9135	0		1	3	1	0	0	1		5	1	1		0	0	0	0	0	0	0	0	0	0	0																	0	0	0
A046	0	19	0	180	80	24.6914	0		2	2	1	0	0	0		7	1	0		0	0	0	0	0	0	0	0	0	0	0																	1	0	0
A047	1	20	0	175	67	21.8776	0		1	1	0	0	0	0		8	0	1		0	0	0	0	0	0	0	0	0	0	0	0																1	0	0
A048	0	19	1	161	50	19.2894	1		2	1	0	0	0	0		9	0	1		0	0	0	0	0	0	0	0	0	0	0																	1	0	0
A049	1	19	0	183	64	19.1108	0		2	2	1	0	0	0		6	1	1		0	0	0	0	1	1	1	1	1	1	1										1	1	1	1	1	1		1	0	0
A050	0	19	0	170	63	21.7993	0		2	2	1	0	0	0		7	0	0		0	1	0	0	0	0	0	1	0	1	1				6	2									60	1		1	0	1
A051	1	19	0	173	65	21.7181	0		2	3	0	0	0	0		6	1	1		1	1	0	1	0	0	0	0	0	0	0		1	1	1	1			1	1								0	0	0
A052	1	19	0	170	75	25.9516	0		3	3	1	0	0	1		5	1	1		0	0	0	0	0	0	0	0	0	0	0	0																1	0	0
A053	1	19	0	165	65	23.8751	0		2	2	1	0	0	0		6	0	1		0	0	0	0	1	0	0	0	0	0	0										6	4						1	0	0
A054	0	19	1	155	50	20.8117	0	6	2	2	1	0	0	0	6	6	1	1		0	0	0	0	0	0	0	0	0	0	0																	0	0	0
A055	1	19	1	158	67	26.8386	0		1	3	1	0	0	0		7	1	1		0	0	0	0	0	0	0	1	1	1	1														1	2		1	0	0
A056	0	22	0	170	69	23.8754	0		1	2	1	0	0	0		7	0	1		0	0	0	0	0	0	0	0	0	0	0																	1	0	0
A057	0	19	0	170	50	17.301	0		2	2	1	0	0	0		6	1	0		0	0	0	0	0	0	0	0	0	0	0																	1	0	0
A058	1	19	0	163	66	24.841	0		2	1	1	0	0	0		10	1	1		0	0	0	0	0	1	0	0	0	0	0												6	3				1	0	0
A059	0	30	0	169	62	21.7079	0		1	2	1	0	0	0		6	0	1		0	0	0	0	0	0	0	0	0	0	0																	0	0	0
A060	0	19	0	173	49	16.3721	0		1	3	1	0	0	1		4	1	0		0	0	0	0	1	0	0	0	0	0	0										1	2						1	0	0
A061	0	19	0	163	43	16.1843	0		1	2	1	0	0	1		6	1	1		0	1	0	0	0	0	0	0	0	0	0				1	1												1	0	0
A062	1	19	0	180	55	16.9753	0		1	2	1	0	0	0		8	0	0		0	0	0	0	0	0	0	0	0	0	0																1	1	0	0
A063	1	19	1	160	48	18.75	0		2	2	1	0	0	0		6	1	1		0	0	0	0	1	0	0	0	0	0	0										24	2						1	0	0
A064	0	19	1	163	47	17.6898	0		2	2	1	0	0	0		6	1	1		0	0	0	0	0	0	0	0	0	0	0																	1	0	0
A065	0	19	0	167	59	21.1553	0		1	3	1	0	0	0		7	0	1		0	0	0	0	0	1	0	1	0	1	1												1	3	6	2		1	0	0
A066	0	19	0	167	56	20.0796	1		3	3	1	0	0	0		9	1	1		0	1	0	0	0	1	0	1	0	1	1				1	1							1	2				0	0	0
A067	0	19	0	172	61	20.6193	0	0	2	3	1	0	0	0	0	6	1	1		0	0	0	0	0	0	0	0	0	0	0	0																1	0	0
A068	1	19	0	174	79	26.0933	0		1	3	0	0	0	0		7	1	1		0	0	0	0	0	0	0	1	1	1	1														1	2		1	0	0
A069	0	19	0	166	71	25.7657	0		3	2	1	0	0	0		6	1	1		0	1	0	0	0	0	0	0	0	0	0				1	2												1	0	0
A070	0	19	1	159	42	16.6133	0		2	3	0	0	0	0		8	0	1		0	0	0	0	0	0	0	0	0	0	0																	0	0	0
A071	1	19	0	172	66	22.3094	0		1	2	1	0	0	0		7	0	1		0	0	0	0	0	0	1	0	0	0	0																	1	0	0
A072	0	19	1	151	40	17.5431	0		1	1	1	0	0	0		8	0	1		0	0	0	0	0	0	0	0	0	0	0																	1	0	0
A073	1	19	0	167	67	24.0238	0		1	3	1	0	0	0		8	1	1		0	0	0	0	1	1	0	0	0	0	0										24	1	24	1				1	0	0
A074	1	20	0	172	85	28.7317	0		3	2	1	0	0	0		7	0	1		0	0	0	0	1	1	0	1	0	1	0										36	3	36	3	1	2		1	0	0
A075	0	19	1	153	46	19.6506	0		1	2	1	0	0	0		7	1	0		0	0	0	0	0	0	1	0	0	0	0	0																0	0	0
A076	0	19	0	170	84	29.0657	0		3	3	1	0	0	0		8	0	1		0	0	0	0	0	0	0	0	0	0	0																	1	0	0
A077	1	19	1	160	50	19.5312	0		1	2	1	0	0	0		8	0	1		0	0	0	0	1	1	0	0	0	0	0										2	1	3	1				1	0	0
A078	1	19	1	150	45	20	0		1	2	1	0	0	0		8	0	1		0	0	0	0	0	0	0	0	0	0	0																	1	0	0
A079	1	19	0	170	67	23.1834	0		2	2	1	0	0	0		10	1	1		0	0	0	0	0	0	0	0	0	0	0																	1	0	0
A080	0	19	0	158	58	23.2335	0		1	3	1	0	0	0		7	0	1		0	0	0	0	0	0	0	0	0	0	0																	1	0	0
A081	0	19	1	154	50	21.0828	0		3	1	1	0	0	0		7	1	0		0	0	0	0	0	0	0	0	0	0	0	0																1	0	0
A082	1	19	0	177	68	21.7051	0		2	1	0	0	0	0		8	0	1		0	0	0	0	0	0	0	0	0	0	0																	1	0	0
A083	0	19	0	173	76	25.3934	0		2	1	0	0	0	0		7	1	1		0	0	0	0	0	0	0	0	0	0	0																	1	0	0
A084	0	19	0	163	75	28.2284	0		2	3	0	0	0	0		7	0	1		0	0	0	0	0	0	0	0	0	0	0																	1	0	0
A085	1	19	0	168	76	26.9274	0		1	2	1	0	0	1		7	1	1		0	0	0	0	0	0	0	0	0	0	0																	1	0	0
A086	0	19	1	153	50	21.3593	0		2	3	0	0	0	0		7	0	1		0	0	0	0	0	0	0	1	0	1	1														18	2		1	0	0
A087	1	19	1	168	65	23.03	0		1	2	1	0	0	0		7	1	1		0	0	0	0	0	0	0	1	0	1	1														1	1		0	0	0
A088	1	19	1	164	64	23.7954	1		2	2	1	0	0	0		8	0	1		0	0	0	0	0	1	0	0	0	0	0												36	1				1	0	0
A089	1	19	1	159	51	20.1733	0		2	1	1	0	0	0		7	0	0		0	0	1	0	0	0	1	0	0	0	0						1	1										1	0	0
A090	0	19	0	171	67	22.913	0		2	2	1	0	0	0		6	1	1		0	0	0	0	0	0	0	0	0	0	0																	1	0	0
A091	0	19	0	177	59	18.8324	0		2	3	1	0	0	1		6	1	0		0	0	0	0	0	0	0	0	0	0	0																	1	0	0
A092	0	19	0	162	42	16.0037	0		3	2	0	0	0	0		7	1	0		0	0	0	0	0	0	0	0	0	0	0																	1	0	0
A093	0	19	1	155	65	27.0552	0		3	2	0	0	0	0		8	1	1		0	1	1	1	0	1	1	1	1	1	1				3	4	36	2	6	1			2	6	12	2		1	0	0
A094	1	19	0	169	59	20.6575	0		2	3	0	0	0	0		6	1	1		0	0	1	1	1	1	1	1	0	1	0						12	3	12	3	12	3	12	3	1	1		0	0	0
A095	0	19	1	160	74	28.9062	0		1	3	1	0	0	0		6	0	1		0	0	0	0	1	1	0	0	0	0	0										8	2	8	2				0	0	0
A096	1	19	0	168	58	20.5499	0		1	2	0	0	0	0		7	0	1	0	0	0	0	0	0	0	0	0	0	0	0																	1	0	0
A097	0	19	0	170	58	20.0692	0		1	2	0	0	0	0		6	0	1		0	0	0	0	1	0	0	1	1	0	0										1	3			1	1		1	0	0
A098	0	19	0	168	66	23.3844	0		1	2	1	0	0	0		8	0	1		0	0	0	0	0	0	0	0	0	0	0	0																1	0	0
A100	1	19	1	163	50	18.8189	0		3	3	1	0	0	0		6	1	1		0	0	0	0	0	0	0	0	0	0	0																	1	0	0
A101	1	19	1	158	54	21.6311	0		2	3	1	0	0	0		8	1	1		0	0	0	0	0	1	0	1	1	1	0												1	6	1	3		1	0	0
A102	0	19	0	176	68	21.9525	0		2	2	1	0	0	0		7	1	1		0	0	0	0	0	0	0	0	0	0	0																	1	0	0
A103	0	19	0	168	56	19.8413	0		2	2	1	0	0	0		6	1	1		0	0	0	0	0	0	0	1	0	1	1														36	2		1	0	0
A104	1	19	0	170	75	25.9516	0		2	3	1	0	0	0		8	1	0		0	0	0	0	0	0	0	0	0	0	0																	0	0	0
A105	1	19	0	173	71	23.7228	0		1	2	0	0	0	0		8	0	1		0	0	0	0	0	0	0	0	0	0	0																	1	0	0
A106	1	19	0	165	66	24.2424	0		1	2	1	0	0	0		6	1	1		0	0	0	0	0	0	0	0	0	0	0																	1	0	0
A107	0	20	1	154	45	18.9745	0		1	3	1	0	0	0		7	0	1		0	0	0	0	0	0	0	0	0	0	0																	1	0	0
A108	0	19	0	164	92	34.2058	0		3	1	0	0	0	0		7	1	0		1	1	0	0	0	1	0	1	1	1	1		1	1	3	5							1	3	1	4		1	0	0
A109	1	19	0	178	78	24.6181	0		2	2	1	0	0	0		8	1	1		0	0	0	0	0	0	0	0	0	0	0																	0	0	0
A110	1	19	0	170	63	21.7993	0		1	2	1	0	0	0		7	0	1		0	0	1	0	0	0	0	1	1	1	1						1	4							1	6		1	0	0
A111	1	19	0	165	75	27.5482	0	0	2	2	1	0	0	0	0	6	1	0		0	0	0	0	0	0	0	0	0	0	0																	1	0	0
A112	0	19	0	171	62	21.2031	0		3	1	0	0	1	0		6	0	0		0	0	1	0	0	0	0	1	0	1	1						1	1							1	1		1	0	0
A113	0	19	1	163	50	18.8189	0		2	2	1	0	0	1		7	1	0		0	0	1	0	0	0	1	0	0	0	0						1	1										1	0	0
A114	0	19	0	169	53	18.5568	0		3	1	0	0	0	0		6	1	0		0	0	0	0	1	0	0	1	1	1	0										2	5			2	5		1	0	0
A115	1	19	1	165	52	19.1001	0		2	3	1	0	0	1		8	0	1		0	0	0	0	0	0	0	0	0	0	0																	1	0	0
A116	1	19	0	168	65	23.03	0		3	2	1	0	0	0		6	1	1		0	0	0	0	0	1	1	1	1	1	1												1	7	40	3		1	0	0
A117	0	19	0	178	93	29.3524	0		1	2	1	0	0	0		7	0	1		0	0	0	0	0	1	0	0	0	0	0												2	3				0	0	0
A118	1	19	0	163	75	28.2284	0	0	3	2	1	0	0	0	0	8	0	1		0	1	0	0	0	1	1	1	1	1	1				1	5							1	3	1	1		1	0	0
A119	0	19	0	170	67	23.1834	0		1	3	1	0	0	0		7	0	1		0	0	0	0	0	0	0	0	0	0	0																	0	0	0
A120	1	19	0	165	77	28.2828	0		1	3	1	0	0	0		7	1	1		0	1	1	0	0	1	1	1	1	1	1				3	2	2	5					2	3	2	3		1	0	0
A121	0	19	1	167	44	15.7768	0		2	3	0	0	0	0		7	1	1		0	0	0	0	0	0	0	0	0	0	0	0															0	0	0	0
A122	0	19	0	165	61	22.4059	0		2	2	1	0	0	1		8	0	1		0	0	0	0	0	0	0	0	0	0	0																	1	0	0
A123	1	20	1	160	47	18.3594	0		1	2	1	0	0	0		8	0	1		0	0	0	0	0	0	0	0	0	0	0																	1	0	0
A124	1	19	0	172	64	21.6333	0		1	2	0	0	0	0		7	0	1		0	0	0	0	0	0	0	1	0	1	0														1	3		1	0	0
A125	1	19	0	178	65	20.5151	0		1	3	1	0	0	0		6	0	1		0	0	0	0	0	0	0	1	0	1	1														1	2		1	0	0
A126	1	19	0	175	70	22.8571	0	0	1	3	1	0	0	0	0	8	0	1		0	0	0	0	0	0	0	0	0	0	0																	1	0	0
A127	0	19	0	173	68	22.7204	0		1	1	1	0	0	0		8	0	1		0	0	0	0	0	0	0	0	0	0	0																	1	0	0
A128	0	19	0	170	65	22.4913	1		2	2	1	0	0	0		5	1	1	0	0	0	0	0	0	0	0	0	0	0	0																	1	0	0
A129	0	19	1	157	53	21.5019	0		3	2	1	0	0	0		8	1	1		0	0	0	0	0	0	0	0	0	0	0																	1	0	0
A130	1	19	1	157	51	20.6905	0		2	2	1	0	0	0		7	1	1		0	0	0	0	0	1	0	1	1	1	1												1	1	1	3		1	0	0
A131	1	22	1	152	54	23.3726	0		1	2	1	0	0	0		6	0	1		0	0	0	0	0	0	0	0	0	0	0																	1	0	0
A132	1	19	0	173	58	19.3792	0		2	2	1	0	0	0		9	0	1		0	0	0	0	1	0	0	1	1	0	1										2	1			36	1		1	0	0
A133	0	19	0	163	67	25.2174	0		1	2	1	0	0	0		7	0	1		0	0	0	0	0	0	0	1	1	0	0														2	2		0	0	0
A134	0	19	0	161	43	16.5889	0		1	2	1	0	0	1		7	1	1		0	0	0	0	1	0	0	1	0	1	0										1	4			1	2		1	0	0
A135	0	19	1	150	44	19.5556	0		1	2	1	0	0	0		8	1	1		0	0	0	0	1	0	0	0	0	0	0										3	14						1	0	0
A136	0	19	1	152	42	18.1787	0		2	3	1	0	0	0		7	1	1		0	0	0	0	0	0	0	0	0	0	0																	1	0	0
A137	1	19	0	170	62	21.4533	0		1	1	1	0	0	0		8	0	1		0	1	0	0	0	0	1	0	0	0	0				2	2												1	0	0
A138	0	20	1	165	48	17.6309	1		1	3	1	0	0	0		7	1	0		0	0	1	0	1	0	1	1	0	1	1						2	2			2	3			3	4		0	0	0
A139	0	19	0	172	60	20.2812	0		1	2	1	0	0	0		6	1	1		0	0	0	0	0	0	0	0	0	0	0	0																1	0	0
A140	1	19	1	158	53	21.2306	0		1	2	0	0	0	0		7	0	1		0	0	0	0	0	0	0	0	0	0	0	0																1	0	0
A141	1	19	0	173	71	23.7228	0		2	2	1	0	0	0		7	0	1		0	0	0	0	0	0	0	0	0	0	0																	1	0	0
A142	1	19	0	168	58	20.5499	0		1	2	1	0	0	0		6	0	0	0	0	0	0	0	0	0	1	0	0	0	0																	1	0	0
A143	0	19	0	175	71	23.1837	0		1	3	1	0	0	0		7	1	1		0	0	0	0	0	0	0	0	0	0	0																	1	0	0
A144	0	19	1	155	54	22.4766	0		1	3	1	0	0	0		6	1	1		0	0	0	0	1	1	0	0	0	0	0										6	4	3	3				1	0	0
A145	0	19	0	178	68	21.4619	0		1	2	0	0	0	0		8	0	1		0	0	0	0	0	0	0	0	0	0	0																	0	0	0
A146	1	19	1	158	48	19.2277	0		2	2	1	0	0	0		8	1	1	0	0	0	1	0	0	0	0	0	0	0	0						1	4										1	0	0
A147	1	19	0	168	80	28.3447	0		1	2	1	0	0	0		7	0	1		0	0	0	0	0	0	0	0	0	0	0																	1	0	0
A148	0	19	0	175	80	26.1224	0		2	3	1	0	0	0		6	0	1		0	0	0	0	0	0	0	0	0	0	0																	1	0	0
A149	1	19	0	172	68	22.9854	0		1	2	0	0	0	0		6	1	1		0	0	0	0	0	0	0	0	0	0	0																	1	0	0
A150	0	19	1	158	60	24.0346	0		2	3	1	0	0	0		7	1	1		0	0	0	0	0	0	0	0	0	0	0																	1	0	0
A151	1	19	1	151	45	19.736	0		2	2	1	0	0	0		8	0	1		0	0	0	0	0	0	0	0	0	0	0	0																1	0	0
A152	0	19	1	155	48	19.9792	0		1	2	1	0	0	0		7	1	1		0	0	0	0	1	1	0	0	0	0	0										2	8	2	6				1	0	0
A153	0	19	1	158	48	19.2277	1		1	2	1	0	0	0		8	1	1		1	1	0	0	0	0	0	0	0	0	0		12	7	12	4												1	0	0
A154	1	19	0	164	65	24.1672	0		1	1	1	0	0	0		6	1	1	0	0	0	0	0	0	0	0	0	0	0	0																	0	0	0
A155	0	19	0	180	88	27.1605	0		1	2	1	0	0	0		8	1	1		0	0	0	0	0	0	0	0	0	0	0																	1	0	0
A156	1	19	0	161	97	37.4214	0		1	2	1	0	0	1		8	0	1	0	0	0	0	0	0	0	0	0	0	0	0																	1	0	0
A157	1	19	1	159	45	17.7999	0		3	2	0	0	0	0		12	1	1		0	0	0	0	0	0	0	0	0	0	0	0																1	0	0
A159	0	19	1	160	51	19.9219	0		2	2	1	0	0	0		8	1	1		0	0	0	0	0	0	0	0	0	0	0																	1	0	0
A160	1	20	1	167	50	17.9282	0		1	2	1	0	0	0		8	1	1		0	0	0	0	0	0	0	0	0	0	0																	1	0	0
A161	0	20	0	172	57	19.2672	0	1	1	2	0	0	0	0	1	7	0	1		0	0	0	0	0	0	0	0	0	0	0	0																1	0	0
A162	1	19	1	165	90	33.0579	0		2	2	1	0	0	0		9	1	1		0	0	0	0	0	0	0	0	0	0	0																	1	0	0
A163	1	19	1	159	49	19.3821	0		1	2	1	0	0	0		8	1	1		0	0	0	0	0	0	0	0	0	0	0																	1	0	0
A164	1	19	1	158	43	17.2248	0		1	3	0	0	0	0		8	1	0		1	1	1	1	1	0	1	0	0	0	0		48	6	48	6	48	6	48	6	5	4					1	1	1	0
A165	0	19	0	165	53	19.4674	0		1	3	1	0	0	0		7	0	1	0	0	0	0	0	0	0	0	0	0	0	0																	0	0	0
A166	0	19	1	154	54	22.7694	0		2	3	1	0	0	0		7	1	1		0	0	0	0	0	0	0	0	0	0	0																	1	0	0
A167	1	20	0	175	85	27.7551	0		1	2	0	0	0	0		9	0	1		0	0	1	1	1	0	0	1	1	0	0	0					1	1	1	1	1	1			1	1		1	0	0
A168	1	19	1	164	52	19.3337	0		1	2	1	0	0	1		8	0	1		0	0	0	0	0	0	0	0	0	0	0																0	1	0	0
A169	1	19	0	173	92	30.7394	0		1	3	0	0	0	0		10	1	1		0	0	0	0	0	0	0	0	0	0	0																	1	0	0
A170	0	19	0	175	70	22.8571	0		2	1	0	0	0	0		6	0	1		0	0	0	0	0	0	0	0	0	0	0																	1	0	0
A171	0	19	0	175	62	20.2449	0		1	2	1	0	0	0		5	1	1		0	0	0	0	0	0	0	0	0	0	0	0																1	0	0
A172	0	19	0	165	73	26.8136	0		1	1	1	0	0	1		8	1	1		0	0	0	0	0	0	0	0	0	0	0	0																1	0	0
A173	0	20	0	165	47	17.2635	0	0	2	1	1	0	0	0	0	6	1	1		0	0	0	0	1	0	0	0	0	0	0										12	1						1	0	0
A174	0	19	1	152	45	19.4771	0		1	2	1	0	0	0		9	0	1		0	0	0	0	0	0	0	0	0	0	0																	1	0	0
A175	1	20	1	165	43	15.7943	0		2	3	1	0	0	0		8	0	1		0	0	0	0	0	0	0	0	0	0	0	0																1	0	0
A176	1	19	0	173	51	17.0403	1	0	2	1	1	0	0	0	0	7	1	0		0	0	0	0	0	0	0	0	0	0	0	0																1	0	0
A177	1	19	0	181	65	19.8407	0		1	2	1	0	0	0		9	1	0		0	0	1	0	0	0	0	0	0	0	0						1	4									0	1	0	0
A178	1	19	0	174	95	31.378	0		2	2	0	0	0	0		6	1	0		0	0	0	0	0	0	0	0	0	0	0																	1	0	0
A179	1	19	0	174	64	21.1389	0		2	2	1	0	0	0		6	0	1		0	0	0	0	0	0	0	0	0	0	0																	1	0	0
A180	0	21	0	162	55	20.9572	0		3	2	1	1	0	1		4	1	0		0	0	0	0	0	0	1	0	0	0	0																	1	0	0
A181	1	19	0	168	61	21.6128	0	0	2	3	1	0	0	0	0	7	1	0		0	0	0	0	0	1	0	1	0	1	1												2	2	6	2		1	0	0
A182	0	19	1	160	60	23.4375	0		1	3	1	0	0	0		7	0	1		0	0	0	0	0	0	0	0	0	0	0																	0	0	0
A183	0	19	0	175	57	18.6122	0		1	3	1	0	0	0		8	0	1		0	0	0	0	0	0	0	0	0	0	0																	1	0	0
A184	0	19	0	172	78	26.3656	0		1	1	1	0	0	0		6	1	1		0	0	0	0	0	1	0	1	1	1	1												4	1	6	1		1	0	0
A185	0	19	1	160	50	19.5312	0		1	2	1	0	0	0		8	0	1		0	0	0	0	0	0	0	0	0	0	0																	0	0	0
A186	1	19	0	169	77	26.9598	0		1	1	1	0	0	1		7	0	1		0	0	0	0	0	0	0	0	0	0	0	0																1	0	0
A187	0	19	0	172	60	20.2812	0		3	3	1	0	0	0		8	1	1		0	0	0	0	0	0	0	0	0	0	0																	1	0	0
A188	1	19	0	175	86	28.0816	0		2	2	1	0	0	0		6	0	1		0	0	0	0	0	0	0	0	0	0	0																	1	0	0
A189	0	19	0	178	85	26.8274	0		1	2	1	0	0	0		6	1	1		0	0	0	0	0	0	0	0	0	0	0																	1	0	0
A190	0	20	0	173	66	22.0522	0		1	3	1	0	0	0		8	0	1		0	1	0	0	0	0	0	0	0	0	0				7	1												1	0	0
A191	0	19	0	169	62	21.7079	0		1	2	0	0	0	1		8	0	1		0	0	0	0	0	0	0	0	0	0	0																	1	0	0
A192	1	19	1	156	64	26.2985	0		1	2	1	0	0	0		6	0	1		0	0	0	0	0	0	0	0	0	0	0																	1	0	0
A193	0	19	1	160	95	37.1094	0		3	2	1	0	0	0		8	1	1		0	0	0	0	0	0	0	0	0	0	0																	1	0	0
A194	1	19	1	153	52	22.2137	0		2	1	1	0	0	0		6	0	1	0	0	0	0	0	0	0	0	0	0	0	0																0	1	0	0
A195	0	19	0	160	52	20.3125	0		3	2	1	0	0	0		8	1	0		0	0	0	0	0	0	0	1	1	1	1														1	1		1	0	0
A196	1	19	0	168	50	17.7154	0		1	1	0	0	0	0		5	0	0		0	0	0	0	1	0	1	0	0	0	0										60	3						1	0	0
A197	1	19	1	160	43	16.7969	0		1	3	1	0	0	0		8	0	1		0	0	0	0	0	0	0	0	0	0	0																	0	0	0
A198	0	19	0	160	60	23.4375	0		1	2	1	0	0	0		8	1	0		0	0	0	0	0	0	0	0	0	0	0																	1	0	0
A199	0	19	0	169	65	22.7583	0		1	3	1	0	0	0		7	0	1		0	1	0	0	0	1	0	0	0	0	0	0			2	2							1	3				1	0	0
A200	1	19	0	173	97	32.41	0		1	3	1	0	0	1		5	0	1		0	0	0	0	0	1	0	0	0	0	0												1	1				0	0	0
A201	0	20	0	186	65	18.7883	0		1	2	1	0	0	1		7	1	1		0	0	0	0	0	0	1	0	0	0	0																	1	0	0
A202	0	19	0	175	66	21.551	0		1	3	1	0	0	0		7	1	1		0	1	0	0	1	1	0	0	0	0	0				2	2					1	2	1	2				1	0	0
A203	0	20	0	176	62	20.0155	0		3	3	1	0	0	0		8	1	1		0	0	0	0	1	0	0	0	0	0	0										12	5						0	0	0
A204	0	19	1	159	50	19.7777	0	0	1	2	0	0	0	0	0	7	0	1		0	0	0	0	0	0	0	0	0	0	0																	0	0	0
A205	0	19	1	149	52	23.4224	0		1	3	1	0	0	0		7	0	1		0	0	0	0	0	0	0	0	0	0	0																	1	0	0
A206	0	19	1	158	52	20.83	0		2	2	1	0	0	0		8	0	1		0	0	0	0	0	0	0	0	0	0	0																	1	0	0
A207	1	19	0	167	65	23.3067	0		1	2	0	0	0	0		6	1	1		0	0	0	0	0	0	0	1	0	1	0														1	3		1	0	0
A208	1	19	0	165	60	22.0386	0		1	3	1	0	0	1		8	1	1		0	0	0	0	0	0	0	0	0	0	0																	1	0	0
A209	1	20	0	180	71	21.9136	0		1	3	1	0	0	0		6	1	0		0	0	0	0	0	0	0	0	0	0	0																	1	0	0
A210	1	20	1	158	52	20.83	0		2	2	1	0	0	0		6	1	1		0	0	0	0	0	0	0	0	0	0	0																	1	0	0
A211	1	19	0	181	86	26.2507	0		1	2	1	0	0	0		6	1	1		0	0	0	0	0	0	0	0	0	0	0	0																1	0	0
A212	0	19	0	175	75	24.4898	1		1	2	1	0	0	0		7	1	1		0	0	0	0	0	0	0	0	0	0	0	0																1	0	0
A213	0	19	0	180	87	26.8519	0		1	2	1	0	0	1		7	0	1		1	0	0	0	1	1	0	1	1	1	0		1	2							1	3	1	3	1	3		1	0	0
A214	1	19	0	168	70	24.8016	0		3	3	1	0	0	1		7	0	1		0	0	0	0	0	0	0	0	0	0	0																0	0	0	0
A215	1	19	1	148	48	21.9138	1		1	3	1	0	0	0		7	0	0		0	0	0	0	1	0	0	0	0	0	0										1	2						1	0	0
A216	1	19	0	183	72	21.4996	0		1	3	1	0	0	0		8	1	1		0	0	0	0	0	0	0	0	0	0	0	0																1	0	0
A217	1	19	0	170	70	24.2215	1		3	3	1	0	0	1		8	0	0		0	0	0	0	0	0	0	0	0	0	0																	1	0	0
A218	1	19	0	174	75	24.7721	0		3	1	0	0	0	0		8	1	1		0	0	0	0	0	0	0	0	0	0	0	0															0	1	0	0
A219	1	19	1	158	44	17.6254	0		1	1	0	0	0	0		7	1	0		0	0	0	1	0	1	0	0	0	0	0								42	7			42	1				1	0	0
A220	1	19	0	168	76	26.9274	0		1	3	1	0	0	0		7	1	1		0	0	0	0	0	0	0	0	0	0	0																	0	0	0
A221	1	19	0	173	72	24.0569	0		3	1	1	0	0	0		6	1	1		0	0	0	0	0	0	0	0	0	0	0																	1	0	0
A222	1	19	0	172	66	22.3094	0		1	2	1	0	0	0		8	0	1		0	0	0	0	0	0	0	0	0	0	0	0																1	0	0
A223	0	19	1	162	50	19.052	0	0	3	1	1	0	0	0	0	7	0	1		0	1	0	0	1	1	1	0	0	0	0				1	1					1	2	1	2				1	0	0
A224	0	19	1	163	51	19.1953	0		3	2	1	0	0	0		6	1	0		0	0	0	0	1	1	0	0	0	0	0										1	5	1	4				1	0	0
A225	0	19	1	158	51	20.4294	0		3	2	1	0	0	0		7	1	0		0	0	0	0	0	0	0	0	0	0	0																	1	0	0
A226	1	19	0	172	75	25.3515	0		2	1	1	0	0	0		8	1	1		0	0	0	0	0	0	0	0	0	0	0																	1	0	0
A227	1	19	1	165	53	19.4674	0		1	2	1	0	0	0		6	0	0		0	0	0	0	0	0	0	0	0	0	0																	1	0	0
A228	0	19	0	175	65	21.2245	0		1	1	1	0	0	0		8	0	1		0	0	0	0	0	0	0	0	0	0	0																	1	0	0
A229	1	19	1	167	63	22.5896	0		2	2	1	0	0	0		8	1	1		0	0	0	0	0	0	0	0	0	0	0																	1	0	0
A230	1	19	1	160	55	21.4844	0		1	2	1	0	0	1		12	1	0		0	0	1	1	1	1	1	1	1	1	1						1	2	1	2	48	7	60	7	24	7		1	0	0
A231	0	19	1	160	57	22.2656	0		2	3	1	0	0	0		8	0	1		0	0	0	0	0	0	0	0	0	0	0																	0	0	0
A232	1	19	0	170	71	24.5675	0		1	2	1	0	0	0		7	0	1		0	0	0	0	0	0	0	0	0	0	0																	1	0	0
A233	1	19	0	173	90	30.0712	0		3	1	1	0	0	0		8	1	0		0	0	0	0	0	0	0	0	0	0	0																	1	0	0
A234	0	19	0	169	73	25.5593	0		1	2	1	0	0	0		8	0	1		0	0	0	0	0	0	0	0	0	0	0																	1	0	0
A235	0	19	0	171	67	22.913	0		1	2	1	0	0	0		7	1	1		0	0	0	0	0	1	0	0	0	0	0												12	3				1	0	0
A236	0	19	0	166	70	25.4028	0		2	1	0	0	0	0		6	1	0		0	0	0	0	0	0	0	0	0	0	0																	0	0	0
A237	1	19	0	175	65	21.2245	0	7	1	3	1	0	0	0	7	8	0	1		0	0	0	0	0	0	0	0	0	0	0																	1	0	0
A238	1	19	0	172	71	23.9995	0		3	2	0	0	0	0		6	1	1		0	0	0	0	0	0	0	0	0	0	0																	1	0	0
A239	0	19	1	158	54	21.6311	0		2	3	1	0	0	0		6	1	1		0	0	0	0	0	0	0	0	0	0	0																	1	0	0
A240	0	19	1	153	44	18.7962	0		1	2	0	0	0	0		6	1	0		0	0	0	0	0	0	0	0	0	0	0																	1	0	0
A241	0	19	0	165	56	20.5693	0		1	2	1	0	0	0		8	0	1		0	1	0	0	0	0	0	1	0	1	1				40	1									42	1		1	0	0
A242	1	19	0	174	69	22.7903	0		1	2	1	0	0	0		7	0	1		0	0	0	0	0	0	0	0	0	0	0																	0	0	0
A243	0	19	0	170	77	26.6436	0		1	2	0	0	0	0		8	0	1		0	0	0	0	0	0	0	1	0	1	0														6	3		1	0	0
A244	1	21	0	179	79	24.6559	0		2	2	1	0	0	1		7	1	1		0	0	0	0	0	0	0	0	0	0	0																	0	0	0
A245	1	19	0	170	54	18.6851	0		2	2	1	0	0	0		6	0	1		0	0	0	0	0	0	0	0	0	0	0																	1	0	0
A246	1	19	0	168	68	24.093	0		1	3	1	0	0	0		6	1	0		0	0	0	0	1	0	0	1	0	1	0										1	1			3	3		1	0	0
A247	0	19	0	180	72	22.2222	0		3	1	0	0	0	0		7	0	0		0	0	0	0	0	0	0	0	0	0	0																	1	0	0
A248	0	19	1	155	52	21.6441	0		1	3	1	0	0	0		7	1	1		0	0	0	0	0	1	0	0	0	0	0												15	1				1	0	0
A249	1	19	0	175	74	24.1633	0		1	1	1	0	0	0		7	0	1		0	0	0	0	0	0	0	0	0	0	0																	1	0	0
A250	1	19	1	155	58	24.1415	0		3	3	1	0	0	0		6	1	1		0	0	0	0	0	0	0	0	0	0	0																	1	0	0
A251	1	19	1	156	46	18.902	0		1	1	1	0	0	0		7	0	1		0	0	0	0	0	0	0	0	0	0	0																	1	0	0
A252	0	19	1	172	57	19.2672	0		2	3	1	0	0	0		5	1	1		0	0	1	0	0	0	0	0	0	0	0						4	2										1	0	0
A253	1	19	0	172	95	32.112	0		1	3	1	0	0	1		5	0	0		0	0	0	0	0	1	0	1	1	1	1												2	2	2	2		1	0	0
A254	0	19	1	160	44	17.1875	0		1	2	1	0	0	0		6	0	1	0	0	0	0	0	0	0	0	0	0	0	0	0																1	0	0
A255	0	19	1	165	50	18.3655	0		1	3	0	0	0	0		7	0	1		0	1	0	0	1	0	0	0	0	0	0	0			2	3					2	3						1	0	0
A256	1	19	0	167	65	23.3067	0		1	2	1	0	0	0		10	1	1		0	0	0	0	0	0	0	0	0	0	0																	0	0	0
A257	1	19	1	160	54	21.0938	1		2	2	0	0	0	1		6	1	0		0	1	1	0	0	1	0	1	0	1	1				18	2	18	1					18	1	1	1		1	1	0
A258	0	19	1	149	38	17.1163	0		3	2	1	0	0	0		6	1	1		0	0	1	1	1	1	1	0	0	0	0						1	3	1	3	1	3	1	3				0	0	0
A259	1	19	1	156	46	18.902	0		1	3	1	0	0	0		6	0	1		0	0	0	0	0	0	0	0	0	0	0																	1	0	0
A260	0	19	0	169	56	19.6072	0		1	3	1	0	0	0		10	0	1		0	0	0	0	0	0	0	0	0	0	0																	1	0	0
A261	0	19	0	172	53	17.9151	0		1	2	0	0	0	0		6	1	1		0	0	0	0	1	0	0	0	0	0	0										1	2						1	0	0
A262	1	19	1	157	50	20.2848	0		2	1	0	0	0	0		6	1	1		0	0	0	0	0	0	0	0	0	0	0																	1	0	0
A263	1	19	1	153	48	20.5049	0		1	2	1	0	0	0		6	1	0		0	1	0	0	0	0	0	1	1	1	0				42	2									1	7		1	0	0
A264	0	19	1	160	57	22.2656	0		2	2	0	0	0	1		7	0	1		0	0	0	0	0	0	0	0	0	0	0																	0	0	0
A265	0	19	1	158	50	20.0288	0		2	3	1	0	0	0		8	1	1		0	0	0	0	0	0	0	0	0	0	0																	1	0	0
A266	1	19	1	160	58	22.6562	1		1	2	1	0	0	0		8	0	1		0	0	0	0	1	1	0	0	0	0	0										2	1	2	1				1	0	0
A267	0	19	1	160	57	22.2656	1		3	3	1	0	0	0		6	1	0		1	0	0	0	1	1	1	1	1	0	0		1	1							1	1	1	1	1	1		1	0	0
A268	0	19	0	170	70	24.2215	1		1	2	1	0	0	0		6	1	1		0	0	0	0	0	0	0	0	0	0	0																	1	0	0
A269	1	19	1	165	55	20.202	0		2	1	1	0	0	0		6	1	1		0	0	0	0	0	1	1	1	0	1	1												12	3	30	1		1	0	0
A270	0	20	1	161	52	20.061	0		3	3	1	0	0	0		7	1	0		0	0	0	0	0	1	0	1	1	1	1												1	2	1	2		0	0	0
A271	1	19	0	175	55	17.9592	0		1	3	0	0	0	0		8	0	1		0	0	0	0	0	0	0	0	0	0	0	0																1	0	0
A272	1	20	0	160	55	21.4844	0		2	3	1	0	0	0		7	0	1		0	0	0	0	0	0	0	0	0	0	0																	1	0	0
A273	1	19	0	164	72	26.7698	0		1	2	1	0	0	0		7	0	1		0	0	0	0	0	0	0	0	0	0	0																	1	0	0
A274	0	19	0	176	69	22.2753	0		1	3	1	0	0	1		5	1	1		0	0	0	0	0	0	0	0	0	0	0																	1	0	0
A275	1	19	0	162	43	16.3847	0		1	1	0	0	0	0		7	0	1		0	0	0	0	0	0	0	0	0	0	0																	1	0	0
A276	0	19	0	178	71	22.4088	0		1	3	1	0	0	0		5	1	1		0	0	0	0	0	0	0	0	0	0	0																	1	0	0
A277	1	19	0	170	64	22.1453	0		2	3	1	0	0	0		6	1	1		0	0	0	0	0	0	0	0	0	0	0																	1	0	0
A278	0	19	0	170	48	16.609	0		1	2	0	0	0	0		8	0	1	0	0	0	0	0	1	0	0	1	1	1	1										1	1			1	2		1	0	0
A279	1	19	1	160	60	23.4375	0		2	3	0	0	0	0		5	1	1		0	0	1	0	1	0	0	0	0	0	0						1	2			9	3						1	0	0
A280	0	19	0	172	60	20.2812	0		1	2	1	0	0	0		6	1	1		0	0	0	0	0	0	0	0	0	0	0																	0	0	0
A281	0	19	0	175	78	25.4694	0		2	3	1	0	0	0		8	0	1		0	0	0	0	0	0	0	0	0	0	0	0																1	0	0
A282	1	19	1	154	48	20.2395	0		2	2	1	0	0	0		6	1	0		0	0	0	0	0	0	0	0	0	0	0																	1	0	0
A283	1	19	1	154	47	19.8178	0		2	1	1	0	0	0		8	0	1		0	0	0	0	1	1	1	1	1	0	1										36	7	36	1	1	3		1	0	0
A284	1	19	1	156	42	17.2584	0		1	1	1	0	0	1		7	0	1		0	0	0	0	0	0	0	0	0	0	0																	0	0	0
A285	1	19	0	174	53	17.5056	0		1	3	1	0	0	0		6	1	0		0	0	0	0	0	1	0	1	1	1	1	1											1	4	1	4		1	0	0
A286	1	20	1	155	54	22.4766	0		2	3	1	0	0	1		7	0	1		0	0	0	0	0	0	0	0	0	0	0																	1	0	0
A287	0	19	0	165	62	22.7732	0		1	3	1	0	0	0		6	1	1		0	0	0	0	0	0	0	0	0	0	0																	1	0	0
A288	0	19	1	171	56	19.1512	1		2	2	1	0	0	0		5	1	0		0	0	0	0	0	0	0	1	0	1	1														8	2		1	0	0
A289	1	19	0	170	61	21.1073	0		2	2	1	0	0	0		10	1	1		0	0	0	0	0	0	0	0	0	0	0																	0	0	0
A290	1	19	0	169	68	23.8087	0		1	2	1	0	0	0		8	0	1		0	0	0	0	0	0	0	0	0	0	0																	1	0	0
A291	1	19	0	165	54	19.8347	0		1	3	1	0	0	0		9	0	1		0	0	0	0	0	0	0	0	0	0	0																	1	0	0
A292	1	19	1	160	46	17.9688	1		1	1	1	0	0	0		8	1	1		0	0	1	0	1	0	0	1	0	1	1						30	1			30	1			20	2		1	0	0
A293	1	19	1	158	48	19.2277	0		3	2	1	0	0	0		6	1	0		0	1	0	0	1	0	0	1	1	0	1				1	2					2	2			1	2		0	0	0
A294	0	19	1	160	55	21.4844	0		1	3	0	0	0	0		9	1	1		0	1	1	1	0	1	0	1	1	1	1				1	2	18	3	1	3			18	7	40	7		0	0	0
A296	1	21	0	170	55	19.0311	0		1	1	0	0	0	0		10	0	0		0	0	0	0	0	0	0	0	0	0	0																	1	0	0
A297	1	19	1	160	50	19.5312	0		1	2	1	0	0	0		7	1	1		0	0	0	0	0	0	0	0	0	0	0																	1	0	0
A298	1	19	1	159	60	23.7332	0		3	3	1	0	0	1		6	1	0		1	0	0	1	1	0	0	0	0	0	0		1	1					2	1	1	4						1	0	0
A299	0	19	0	168	65	23.03	0		1	3	1	0	0	0		7	0	1	0	0	0	0	0	0	0	0	0	0	0	0																0	1	0	0
A300	0	19	0	171	54	18.4672	0		1	1	1	0	0	0		7	1	0		0	0	0	0	0	0	0	1	0	1	1														30	3		1	0	0
A301	0	19	0	170	58	20.0692	0	0	1	1	1	1	0	0	0	5	1	0		0	0	0	0	0	0	0	0	0	0	0																	0	0	0
A302	0	19	1	155	50	20.8117	0	0	3	3	1	0	0	0	0	5	1	1		0	0	0	0	1	1	0	0	0	0	0										1	3	1	3				1	0	0
A303	0	19	0	170	66	22.8374	0		1	3	1	0	0	0		5	1	1		0	0	0	0	0	0	0	0	0	0	0																	1	0	0
A304	1	19	1	153	45	19.2234	0		1	2	1	0	0	0		9	0	1		0	0	0	0	0	0	0	0	0	0	0																	1	0	0
A305	0	22	0	170	71	24.5675	0		2	3	0	0	0	1		5	1	1		0	0	0	0	1	0	0	0	0	0	0										1	2						1	0	0
A306	1	19	0	170	73	25.2595	0		2	2	0	0	0	0		8	1	1		0	0	0	0	0	0	0	0	0	0	0																	1	0	0
A307	1	19	0	170	55	19.0311	0		2	2	0	0	0	1		6	1	0		0	0	1	1	0	0	0	1	1	1	1						1	2	1	2					1	2		1	0	0
A308	0	19	0	171	46	15.7313	0		1	3	1	0	0	0		7	0	1		0	0	0	0	0	0	0	1	1	1	1														1	2		1	0	0
A309	0	19	1	158	50	20.0288	0		3	2	1	0	0	1		10	1	1		0	1	1	0	1	1	0	1	0	1	1				8	1	8	1			8	5	8	5	8	1		1	0	0
A310	1	19	1	159	50	19.7777	0		1	3	1	0	0	0		7	1	1		0	0	0	0	0	0	0	0	0	0	0																	0	0	0
A311	0	19	1	160	49	19.1406	0		1	3	1	0	0	0		8	1	1		0	0	1	0	1	0	0	0	0	0	0	0					1	1			1	2						1	0	0
A312	0	19	1	149	43	19.3685	0		2	2	1	0	0	1		8	0	0		0	0	0	0	0	0	0	0	0	0	0	0																1	0	0
A313	1	19	0	166	75	27.2173	0		2	3	0	0	0	1		7	1	0		0	0	0	0	1	0	0	0	0	0	0	0									1	2						1	0	0
A314	0	19	0	170	60	20.7612	0		2	2	0	0	0	0		7	0	1		0	0	0	0	0	0	0	0	0	0	0																	1	0	0
A315	1	19	0	174	81	26.7539	0		1	1	1	0	0	0		6	0	1		0	0	0	0	0	0	0	0	0	0	0																	1	0	0
A316	0	19	0	170	58	20.0692	0		2	3	1	0	0	0		7	0	1		0	0	0	0	0	0	0	0	0	0	0																	1	0	0
A317	1	19	0	175	57	18.6122	0		2	3	1	0	0	0		6	0	1		0	0	0	0	0	0	0	0	0	0	0																	1	0	0
A318	0	19	1	157	48	19.4734	1		1	2	1	0	0	0		7	1	1		0	0	0	0	1	0	0	0	0	0	0										12	3						1	0	0
A319	0	19	1	157	55	22.3133	0		1	3	1	0	0	0		7	1	0		1	1	1	1	1	0	0	0	0	0	0		3	4	3	4	3	4	3	4	3	4						0	0	0
A320	1	19	0	169	66	23.1084	0		2	2	1	0	0	0		7	1	1		0	0	0	0	0	0	0	0	0	0	0																	0	0	0
A321	0	19	0	167	57	20.4382	0		2	1	0	0	0	1		10	0	0		0	0	0	0	0	0	0	0	0	0	0																	1	0	0
A322	1	19	0	166	66	23.9512	0		1	2	1	0	0	1		6	0	1		0	0	0	0	0	0	0	0	0	0	0																	1	0	0
A323	0	19	0	175	53	17.3061	0		1	2	1	0	0	0		6	1	1		0	0	0	0	0	0	0	0	0	0	0																	1	0	0
A324	0	19	0	175	65	21.2245	0		1	1	1	0	0	0		7	1	1		0	0	0	0	0	0	0	0	0	0	0																	1	0	0
A325	0	19	0	175	78	25.4694	0		1	1	1	0	0	0		6	0	1		0	0	0	0	0	0	0	0	0	0	0																	1	0	0
A326	0	19	1	158	58	23.2335	0		3	3	1	0	0	1		6	1	0		0	0	0	0	0	0	0	0	0	0	0	0																1	0	0
A327	0	19	1	168	52	18.424	0		3	2	0	0	0	0		6	1	0		0	0	0	0	0	1	0	0	0	0	0												30	1				1	0	0
A328	0	19	1	156	55	22.6003	0		2	1	1	0	0	0		8	1	1		0	0	0	0	0	0	0	0	0	0	0																	1	0	0
A329	1	19	0	170	53	18.3391	0		1	2	0	0	0	0		7	1	1		0	0	0	0	0	0	0	0	0	0	0																	1	0	0
A330	0	19	0	183	63	18.8121	0		2	1	1	0	0	0		12	1	1		0	0	0	0	0	0	0	0	0	0	0																	1	0	0
A331	0	20	0	173	52	17.3745	0		2	3	1	0	0	0		7	1	1		0	0	0	0	0	0	0	1	0	1	1														30	1		1	0	0
A332	1	19	0	170	78	26.9896	0		1	2	1	0	0	0		6	1	0		0	1	0	1	0	0	0	1	1	1	0				2	2			2	3					2	3		0	0	0
A333	1	19	0	178	83	26.1962	0		1	2	1	0	0	0		8	1	1		0	0	0	0	1	1	0	0	0	0	0										1	1	1	1				0	0	0
A334	1	19	0	171	74	25.3069	0		1	3	1	0	0	0		7	1	1		0	0	0	0	0	0	0	0	0	0	0																	1	0	0
A335	1	19	0	175	68	22.2041	0		1	3	1	0	0	0		6	0	1		0	0	0	0	0	0	0	0	0	0	0																	1	0	0
A336	0	19	1	156	42	17.2584	0		1	3	0	0	1	0		8	0	1		0	0	0	0	0	1	1	1	0	1	1												1	2	1	1		1	0	0
A337	1	19	0	173	79	26.3958	0		1	3	1	0	0	0		7	1	0		0	0	0	0	0	0	0	0	0	0	0																	1	0	0
A338	0	19	0	165	52	19.1001	0		1	2	1	0	0	0		7	1	1		0	0	0	0	0	0	0	0	0	0	0																	1	0	0
A339	0	19	0	160	71	27.7344	0		1	2	1	0	0	1		6	1	1		0	0	0	0	0	0	0	0	0	0	0																	1	0	0
A340	1	19	1	150	49	21.7778	0		2	3	1	0	0	0		7	1	0		0	1	0	0	0	0	0	0	0	0	0				40	2												1	0	0
A341	0	19	0	170	65	22.4913	0		3	3	1	0	0	0		7	0	1		0	0	0	0	0	0	0	0	0	0	0																	0	0	0
A342	1	19	1	158	48	19.2277	0		2	2	1	0	0	0		6	1	1		0	0	0	0	0	0	0	1	0	1	1														60	1		1	0	0
A343	0	20	0	180	66	20.3704	0		1	3	1	0	0	0		7	1	1		0	0	0	0	0	0	0	0	0	0	0																	0	0	0
A344	0	20	0	170	63	21.7993	0		1	3	1	0	0	0		7	0	1		0	0	0	0	0	0	0	0	0	0	0																	1	0	0
A345	1	19	1	155	46	19.1467	0		1	2	1	0	0	0		5	0	1		0	0	0	0	0	1	0	0	0	0	0	0											1	3				1	0	0
A346	1	19	1	158	46	18.4265	1		3	2	0	0	0	0		7	1	1		0	0	0	0	0	0	1	0	0	0	0																	1	0	0
A347	1	19	0	167	80	28.6851	0		1	2	1	0	0	0		7	0	1		0	0	0	0	0	0	0	0	0	0	0																	1	0	0
A348	1	19	1	163	56	21.0772	0	0	3	2	1	0	0	0	0	7	1	1		0	0	0	0	0	1	0	0	0	0	0												1	3				1	0	0
A379	0	19	0	168	51	18.0697	0	0	1	1	1	0	0	0	0	7	1	1		0	0	0	0	0	0	0	0	0	0	0																	1	0	0
A380	0	19	1	160	56	21.875	0		2	2	1	0	0	0		6	1	1		0	0	0	0	0	0	0	0	0	0	0																	1	0	0
A381	0	19	1	158	51	20.4294	0		3	3	1	0	0	0		7	1	1		0	0	0	0	1	1	0	1	0	1	1										1	2	1	1	1	1		1	0	0
A382	0	19	1	154	56	23.6128	0		2	2	1	0	0	0		7	1	1		0	0	0	0	0	0	0	0	0	0	0																	1	0	0
A383	1	20	0	172	56	18.9292	0		1	2	1	0	0	0		9	0	1		0	0	0	0	0	0	0	0	0	0	0																	1	0	0
A384	0	19	0	160	50	19.5312	0	0	2	2	1	0	0	0	0	7	0	1		0	0	0	0	0	0	0	0	0	0	0	0																1	0	0
A385	1	19	0	167	89	31.9122	0		2	2	1	0	0	0		7	1	1		0	0	0	0	0	0	0	0	0	0	0	0																1	0	0
A386	0	20	0	155	43	17.898	0		1	3	0	0	0	0		6	1	0		0	1	0	1	1	1	1	1	1	1	1				3	4			4	2	6	4	6	5	1	1		1	1	0
A387	1	20	1	152	47	20.3428	0		1	2	1	0	0	0		8	0	1		0	0	0	0	0	1	0	0	0	0	0												1	2				0	0	0
A388	0	19	1	164	53	19.7055	0	0	2	3	1	0	0	0	0	7	1	0		0	0	1	0	0	1	1	1	1	0	1						1	3					1	1	2	1		1	0	0
A389	0	19	0	170	79	27.3356	0		1	1	1	0	0	0		7	1	1		0	0	0	0	0	0	0	0	0	0	0																	1	0	0
A390	0	19	1	168	54	19.1327	0		2	3	1	0	0	0		8	1	0		0	0	0	0	0	0	0	0	0	0	0	0																1	0	0
A391	0	19	1	156	42	17.2584	0		2	3	0	0	0	0		6	1	1		0	0	0	0	0	0	0	0	0	0	0	0																1	0	0
A392	1	19	0	183	84	25.0829	1		1	2	1	0	0	0		7	0	1		0	0	0	0	0	1	1	1	1	1	1												30	2	1	1		1	0	0
A393	0	19	1	158	46	18.4265	0		1	1	1	0	0	0		8	0	1		0	1	0	0	0	0	0	0	0	0	0				5	1												1	0	0
A394	0	19	0	170	60	20.7612	1		1	3	1	0	0	0		7	1	0		0	0	0	0	0	0	0	1	1	1	0														2	3		1	0	0
A395	1	19	0	178	56	17.6745	0		3	2	0	0	0	0		9	0	1		0	0	0	1	0	0	0	1	1	1	1	0							1	2					1	2		1	0	0
A396	1	19	0	178	75	23.6713	0		1	2	1	0	0	0		7	1	1		0	0	0	0	0	0	0	0	0	0	0	0																1	0	0
A397	0	19	0	176	57	18.4013	0		1	3	1	0	0	0		6	1	1		0	0	0	0	0	0	0	0	0	0	0																	1	0	0
A398	1	19	0	185	80	23.3747	0	0	2	2	1	0	0	0	0	7	0	1		0	0	0	0	0	0	0	0	0	0	0																	1	0	0
A399	0	19	0	170	58	20.0692	0		1	2	1	0	0	0		8	0	1		0	0	0	0	0	0	0	0	0	0	0																	1	0	0
A400	0	19	1	160	50	19.5312	0		2	1	1	0	0	0		8	0	1		0	0	0	0	0	0	0	0	0	0	0																	1	0	0
A401	0	19	1	160	53	20.7031	0		1	2	1	0	0	0		8	0	1		0	0	0	0	0	0	0	0	0	0	0																	1	0	0
A402	1	19	0	165	50	18.3655	0		1	2	1	0	0	0		7	1	0		0	0	0	0	0	0	0	0	0	0	0																	1	0	0
A403	0	19	0	170	76	26.2976	0	0	1	2	1	0	0	0	0	6	0	1		0	0	0	0	0	0	0	0	0	0	0																	1	0	0
A404	0	19	0	170	55	19.0311	0		1	1	1	0	0	1		7	0	1		0	0	0	0	0	0	0	0	0	0	0																	1	0	0
A405	1	19	1	163	59	22.2063	0	0	2	2	0	0	0	0	0	7	1	0		0	0	0	0	0	1	0	1	1	1	1												4	3	1	2		1	0	0
A406	1	19	0	175	70	22.8571	0		1	2	1	0	0	0		7	1	1		0	0	1	0	0	0	0	0	0	0	0						8	6										1	0	0
A407	0	19	1	160	57	22.2656	0		1	2	1	0	0	1		9	0	1		0	0	0	0	0	0	0	0	0	0	0																	0	0	0
A408	0	19	0	171	63	21.5451	0		1	3	1	0	0	0		7	0	1		0	0	0	0	0	0	0	0	0	0	0																	1	0	0
A409	1	19	0	170	68	23.5294	0		1	3	1	0	0	0		8	1	1		0	0	0	0	0	0	0	0	0	0	0																	1	0	0
A410	0	19	0	167	63	22.5896	0		1	2	0	0	0	0		8	0	1		0	0	0	0	0	0	0	0	0	0	0																	1	0	0
A411	1	19	1	152	44	19.0443	0	0	2	2	0	0	0	0	0	8	1	0		0	0	1	0	1	1	1	1	1	0	0						1	2			1	3	1	3	1	3		1	0	0
A412	1	19	1	155	50	20.8117	0		1	1	1	0	0	0		8	0	1		0	0	0	0	0	0	0	0	0	0	0																	1	0	0
A413	0	19	1	154	43	18.1312	0		1	1	1	0	0	0		8	0	1		0	0	0	0	0	0	0	0	0	0	0																	1	0	0
A414	0	19	0	178	75	23.6713	0		1	1	0	0	0	1		8	0	1		0	0	0	0	0	0	0	0	0	0	0	0																1	0	0
A415	0	19	1	157	52	21.0962	0		1	2	1	0	0	1		7	1	1		0	0	0	0	0	0	0	0	0	0	0																	1	0	0
A416	0	19	0	166	56	20.3223	0	0	2	1	1	0	0	0	0	6	0	1		0	1	0	0	0	1	0	0	0	0	0	0			6	1							6	2				1	0	0
A417	0	19	0	163	60	22.5827	0		1	1	0	0	0	0		7	0	1		0	0	0	0	0	0	0	0	0	0	0																	1	0	0
A418	0	19	0	170	70	24.2215	0	0	1	1	1	0	1	0	0	6	0	1		0	0	0	0	0	0	0	0	0	0	0																	1	0	0
A419	0	20	1	157	50	20.2848	0		3	2	1	0	0	0		7	0	1		0	0	0	0	1	1	0	1	0	1	1										1	3	1	5	1	2		1	0	0
A450	0	19	1	155	60	24.974	0		2	3	0	0	0	1		9	1	0		0	1	0	0	0	0	0	0	0	0	0				80	3												1	0	0
A451	0	19	0	168	62	21.9671	0		1	3	1	0	0	0		4	1	1		0	0	0	0	0	0	0	0	0	0	0	0																0	0	0
A452	1	19	0	170	65	22.4913	0		1	2	1	0	0	0		7	0	0	0	0	1	0	0	0	0	0	1	1	1	1				8	4									1	2		1	0	0
A453	0	20	0	174	65	21.4692	0		2	3	1	0	0	0		6	0	1		0	0	0	0	0	0	0	0	0	0	0																	0	0	0
A454	0	20	0	170	65	22.4913	0		1	2	0	0	0	0		8	0	1		0	0	0	0	0	0	0	0	0	0	0																0	1	0	0
A455	0	19	0	169	57	19.9573	0	6	1	3	1	0	0	0	6	6	1	1		0	0	0	0	0	0	1	0	0	0	0	0																1	0	0
A456	0	19	0	171	69	23.597	0		1	2	1	0	0	0		8	0	1		0	0	0	0	0	0	0	0	0	0	0																	1	0	0
A457	0	19	1	160	55	21.4844	1		2	3	1	0	0	0		6	1	1		0	1	0	0	0	1	0	1	0	1	1				1	2							1	3	1	2		1	0	0
A458	1	19	0	170	80	27.6817	0		1	1	1	0	0	0		7	0	1		0	0	0	0	0	0	0	0	0	0	0																	0	0	0
A459	1	20	0	174	54	17.8359	0		1	2	1	0	0	0		6	0	1		0	0	0	0	0	0	0	0	0	0	0																	1	0	0
B01	1	19	0	170	90	31.1419	0		3	1	1	0	0	0		7	1	0	0	0	0	0	0	1	0	0	0	0	0	0										2	2						1	0	0
B02	1	19	1	160	51	19.9219	0		1	2	1	0	0	0		8	0	1		0	0	0	0	0	1	0	0	0	0	0	0											1	2				1	0	0
B03	0	19	1	165	45	16.5289	0		1	3	1	0	0	0		6	1	1		0	0	0	0	1	1	0	0	0	0	0										10	7	4	4				1	0	0
B04	1	19	1	152	40	17.313	0		1	2	0	0	0	0		8	0	0		0	0	0	0	0	0	0	0	0	0	0																	0	0	0
[truncated: 41 more columns]
